# Supplementary material for: Unravelling infiltrating T‐cell heterogeneity in kidney renal clear cell carcinoma: Integrative single‐cell and spatial transcriptomic profiling
Source: J Cell Mol Med. 2024 Jun 21;28(12):e18403. doi: 10.1111/jcmm.18403 (PMC11190954; doi:10.1111/jcmm.18403)
Supplement: Supplementary file 1 — Table S1 [file JCMM-28-e18403-s001.xlsx]

## Sheet: Sheet1
Supplementary Table 1
Various types of data sources
Date type	ID	source
single-cell data	GSE210038	https://www.ncbi.nlm.nih.gov/geo/
Spatial transcriptome data	GSM6415705、GSM6415706	https://www.ncbi.nlm.nih.gov/geo/
Bulk transcriptome data	KIRC-TCGA	https://xenabrowser.net/hub/
	E-MTAB-1980	https://www.ebi.ac.uk/biostudies/arrayexpress/
Tumor mutation burden	KIRC-TMB	https://portal.gdc.cancer.gov/
Tumor Immune Dysfunction and Exclusion	KIRC-TIDE	http://tide.dfci.harvard.edu/
